# Supplementary material for: DNA shape and epigenomics distinguish the mechanistic origin of human genomic structural variations
Source: Nucleic Acids Res. 2025 Dec 17;53(22):gkaf1325. doi: 10.1093/nar/gkaf1325 (PMC12709195; doi:10.1093/nar/gkaf1325)
Supplement: gkaf1325_Supplemental_Files [file gkaf1325_supplemental_files.zip]

Archive with 2 entries (2 files):
- SVMech_Supplementary_info.pdf
- SVMech_Supplementary_Tables.xlsx
